# Supplementary material for: Causal factors affecting gross motor function in children diagnosed with cerebral palsy
Source: PLoS One. 2022 Jul 18;17(7):e0270121. doi: 10.1371/journal.pone.0270121 (PMC9292109; doi:10.1371/journal.pone.0270121)
Supplement: S1 Data — (CSV) [file pone.0270121.s001.csv]

Dx	Gender	GMFCS	CFCS	Age	BMI	DMC	GDI	Scale	Spasticity	Strength	Speed	GMFM66	AnkleDFRaw_deg	AnkleDFContracture_deg	KneeExtRaw_deg	KneeExtContracture_deg	PoplitealRaw_deg	HamstringsContracture_deg	HipExtRaw_deg	HipExtContracture_deg	FemRotRaw_deg	FemRotNormDiff_deg	TibRotRaw_deg	TibRotNormDiff_deg
NM:Spastic hemiparesis	Male	2	2	15	17.83108	99.2	79.85	7	1.775	4.764705882	1.33	81	2.5	-18.81	0	-4	-45	-19.4	2.5	-2.5	12.5	14.4	20	-4
NM:Spastic diparesis, paraparesis	Female	1	1	14	18.73323	93.95	108.95	10	1.555555556	4.960784314	1.5	100	5	-16.31	5	1	-30	-4.4	0	0	50	-23.1	17.5	-1.5
NM:Spastic hemiparesis (Right)	Male	1	2	9	16.384	103.35	93.8	8.5	2.038888889	4.882352941	1.17	88	12.5	-8.81	5	1	-30	-4.4	0	0	32.5	-5.6	10	6
NM:Spastic diparesis, paraparesis	Female	2	1	15	21.80015	73.6	70.65	6	2.685714286	4.37254902	1.04	77	7.5	-13.81	5	1	-80	-54.4	0	0	55	-28.1	0	16
NM:Spastic hemiparesis (Left)	Female	1	1	10	15.11685	90.45	89.9	6.5	1.227777778	4.960784314	1.17	96	15	-6.31	5	1	-20	5.6	0	0	2.5	24.4	15	1
NM:Spastic hemiparesis (Left)	Female	1	1	10	18.22157	95.85	96.3	7	1.685714286	4.725490196	1.25	92	0	-21.31	5	1	-35	-9.4	0	0	30	-3.1	5	11
NM:Spastic hemiparesis (Left)	Male	1	1	7	19.4017	92.3	68.65	7.5	1.25	4.705882353	1.12	79	-20	-41.31	0	-4	-20	5.6	2.5	-2.5	50	-23.1	10	6
NM:Spastic hemiparesis (Right)	Female	1	2	13	17.0246	92.15	92.15	9	0.955555556	4.882352941	1.25	92	5	-16.31	2.5	-1.5	-30	-4.4	0	0	22.5	4.4	25	-9
NM:Spastic diparesis, paraparesis	Male	3	2	5	14.21429	56.65	58.05	2	3.971428571	2.62745098	0.31	53	0	-21.31	0	-4	-30	-4.4	20	-20	60	-33.1	15	1
NM:Spastic diparesis, paraparesis	Male	3	1	10	14.54819	73.4	58.35	2	2.978571429	3.450980392	0.55	55	0	-21.31	0	-4	-55	-29.4	0	0	40	-13.1	32.5	-16.5
NM:Spastic diparesis, paraparesis	Female	2	2	9	13.74485	68.95	71.85	4	0.735714286	4.607843137	1.26	73	-2.5	-23.81	5	1	-30	-4.4	0	0	45	-18.1	17.5	-1.5
NM:Spastic hemiparesis (Left)	Female	1	1	8	20.096	89.15	83.3	7	0.976923077	4.470588235	1.12	92	7.5	-13.81	10	6	-20	5.6	0	0	45	-18.1	12.5	3.5
NM:Spastic hemiparesis (Right)	Male	2	1	9	17.18579	85.05	58.35	7	1.025	4.377777778	1.08	79	-2.5	-23.81	10	6	-70	-44.4	0	0	12.5	14.4	15	1
NM:Spastic diparesis, paraparesis	Male	2	2	10	15.17233	68.6	66.65	5	1.2	3.977777778	1.1	74	5	-16.31	0	-4	-70	-44.4	0	0	60	-33.1	30	-14
NM:Spastic diparesis, paraparesis	Male	2	1	11	16.08567	76.75	76.8	8	2.607142857	4.588235294	1.07	86	7.5	-13.81	-5	-9	-82.5	-56.9	5	-5	57.5	-30.6	12.5	3.5
NM:Spastic hemiparesis (Left)	Male	1	1	9	16.63265	100.95	94.45	6.5	1.25	4.803921569	1.12	100	10	-11.31	10	6	-37.5	-11.9	0	0	-5	31.9	20	-4
NM:Spastic hemiparesis (Right)	Male	2	2	9	23.08181	88.7	66.4	6.5	0.5	3.980392157	1	82	5	-16.31	5	1	-20	5.6	0	0	-15	41.9	12.5	3.5
NM:Spastic diparesis, paraparesis	Male	3	1	12	18.62245	67.9	59.3	2.5	2.814285714	3.078431373	0.47	60	7.5	-13.81	-15	-19	-80	-54.4	5	-5	37.5	-10.6	20	-4
NM:Spastic diparesis, paraparesis	Male	2	1	5	14.6954	73.55	56.35	6	2.35	3.607843137	0.66	71	-5	-26.31	0	-4	-47.5	-21.9	0	0	50	-23.1	15	1
NM:Spastic hemiparesis (Right)	Female	1	1	14	18.74062	94.55	84.05	8	1.135714286	4.549019608	1	88	7.5	-13.81	7.5	3.5	-35	-9.4	0	0	40	-13.1	15	1
NM:Spastic hemiparesis (Left)	Female	2	2	13	14.8543	93.15	60.6	6.5	2.05	4.784313725	1.19	90	7.5	-13.81	0	-4	-35	-9.4	2.5	-2.5	52.5	-25.6	12.5	3.5
NM:Spastic diparesis, paraparesis	Male	3	1	16	17.27339	86.1	58.05	4	2.607142857	4.352941176	0.67	61	-2.5	-23.81	5	1	-40	-14.4	0	0	15	11.9	17.5	-1.5
NM:Spastic diparesis, paraparesis	Male	2	1	15	15.30794	74.7	66.9	4.5	1.922222222	4.254901961	0.93	69	5	-16.31	-2.5	-6.5	-70	-44.4	2.5	-2.5	35	-8.1	22.5	-6.5
NM:Spastic diparesis, paraparesis	Female	2	2	10	19.00978	87.9	94.35	5	2.5	4.529411765	1	70	2.5	-18.81	5	1	-40	-14.4	0	0	30	-3.1	20	-4
NM:Spastic hemiparesis (Right)	Male	1	1	11	21.04679	85.55	77.2	8	1.114285714	4.62745098	0.97	84	2.5	-18.81	2.5	-1.5	-65	-39.4	0	0	-50	76.9	10	6
NM:Spastic diparesis, paraparesis	Male	3	1	5	16.97643	74.15	68.5	5	3.2625	3.647058824	0.96	58	0	-21.31	0	-4	-70	-44.4	5	-5	45	-18.1	2.5	13.5
NM:Spastic hemiparesis (Left)	Female	1	1	13	18.68435	92.25	80.45	6	1.666666667	4.764705882	1.01	86	7.5	-13.81	0	-4	-30	-4.4	0	0	35	-8.1	15	1
NM:Spastic diparesis, paraparesis	Female	3	2	13	14.02702	70.9	52	1	2.372222222	2.666666667	0.39	55	20	-1.31	12.5	8.5	-30	-4.4	5	-5	82.5	-55.6	22.5	-6.5
NM:Spastic diparesis, paraparesis	Female	3	1	14	21.47254	62.85	60.35	2	3.166666667	3.294117647	0.81	59	-10	-31.31	0	-4	-55	-29.4	0	0	30	-3.1	10	6
NM:Spastic diparesis, paraparesis	Male	1	1	10	20.68906	78.15	78.9	5	2.544444444	4	0.86	80	0	-21.31	0	-4	-60	-34.4	5	-5	40	-13.1	25	-9
NM:Spastic diparesis, paraparesis	Male	2	1	14	22.11311	96.75	61.25	4.5	2.45	4.176470588	1.02	74	0	-21.31	12.5	8.5	-40	-14.4	0	0	40	-13.1	15	1
NM:Spastic diparesis, paraparesis	Male	1	2	14	18.169	95.15	66.15	7	1.107142857	3.901960784	0.91	78	2.5	-18.81	0	-4	-70	-44.4	2.5	-2.5	57.5	-30.6	25	-9
NM:Spastic diparesis, paraparesis	Male	2	1	17	21.60601	92.4	78.5	6	0	4.098039216	0.89	73	0	-21.31	7.5	3.5	-75	-49.4	0	0	-25	51.9	10	6
NM:Spastic hemiparesis (Right)	Female	1	1	11	23.76175	78.8	88.75	9	0.9	4.862745098	1	87	0	-21.31	7.5	3.5	-30	-4.4	0	0	65	-38.1	12.5	3.5
NM:Spastic diparesis, paraparesis	Male	2	1	16	17.10938	63.05	49.75	3.5	2.75	4.117647059	0.8	68	-2.5	-23.81	-17.5	-21.5	-75	-49.4	2.5	-2.5	25	1.9	25	-9
NM:Spastic hemiparesis (Right)	Male	1	1	15	23.18561	103.1	101.25	9	0.8	4.882352941	1.42	100	2.5	-18.81	10	6	-20	5.6	0	0	-40	66.9	20	-4
NM:Spastic diparesis, paraparesis	Female	2	1	17	25.23061	64.85	69.05	4	3.071428571	4.196078431	0.82	68	-7.5	-28.81	0	-4	-40	-14.4	0	0	55	-28.1	20	-4
NM:Spastic diparesis, paraparesis	Female	2	1	13	18.77111	92.45	74.05	5	2.307142857	4.294117647	0.94	75	0	-21.31	7.5	3.5	-40	-14.4	0	0	60	-33.1	15	1
NM:Spastic diparesis, paraparesis	Female	2	1	6	16.94659	86.25	58.9	4	3.3	3.235294118	0.96	70	-7.5	-28.81	0	-4	-20	5.6	7.5	-7.5	62.5	-35.6	15	1
NM:Spastic hemiparesis (Right)	Female	1	2	14	22.38007	92.5	96.9	5.5	0.5	4.4	1.19	86	5	-16.31	0	-4	-35	-9.4	2.5	-2.5	35	-8.1	22.5	-6.5
NM:Spastic diparesis, paraparesis	Female	1	2	13	18.20262	80.85	62.75	4.5	1.741666667	4.8125	1.01	83	-5	-26.31	2.5	-1.5	-75	-49.4	2.5	-2.5	47.5	-20.6	7.5	8.5
NM:Spastic diparesis, paraparesis	Female	2	2	9	16.95095	82.5	71.2	7	2.333333333	4.450980392	1.02	77	2.5	-18.81	5	1	-35	-9.4	0	0	55	-28.1	15	1
NM:Spastic hemiparesis (Right)	Male	1	1	9	15.97633	104.4	78.7	6.5	1.266666667	4.803921569	1.21	88	-5	-26.31	2.5	-1.5	-40	-14.4	0	0	35	-8.1	17.5	-1.5
NM:Spastic hemiparesis (Right)	Female	1	1	5	15.38935	100.8	88.25	8	1.125	4.882352941	0.99	84	2.5	-18.81	7.5	3.5	-25	0.6	0	0	25	1.9	15	1
NM:Spastic diparesis, paraparesis	Female	2	1	7	16.35783	87.05	60.45	7.5	1.061111111	4.31372549	1.2	70	2.5	-18.81	15	11	-12.5	13.1	0	0	60	-33.1	15	1
NM:Spastic hemiparesis (Right)	Male	1	1	12	21.01708	95.35	75.5	8.5	1.783333333	4.294117647	1.18	90	5	-16.31	0	-4	-70	-44.4	0	0	0	26.9	11	5
NM:Spastic diparesis, paraparesis	Male	1	1	8	12.90687	97.65	70.05	6.5	0.994444444	4.529411765	1.24	85	0	-21.31	15	11	-22.5	3.1	0	0	45	-18.1	12.5	3.5
NM:Spastic hemiparesis (Left)	Male	2	1	13	24.77962	72.15	73.05	7	0.575	4.392156863	0.99	82	7.5	-13.81	0	-4	-40	-14.4	0	0	-60	86.9	0	16
NM:Spastic diparesis, paraparesis	Male	3	1	7	16.24621	63.85	56.95	5	1.05	3.941176471	0.7	63	7.5	-13.81	-2.5	-6.5	-30	-4.4	12.5	-12.5	45	-18.1	15	1
NM:Spastic diparesis, paraparesis	Female	2	1	12	15.68331	74.35	66.7	8	0.975	3.666666667	0.9	69	0	-21.31	0	-4	-85	-59.4	5	-5	57.5	-30.6	22.5	-6.5
NM:Spastic hemiparesis (Left)	Male	2	2	7	17.24402	79.6	61.75	5.5	1.683333333	4.019607843	0.85	73	10	-11.31	7.5	3.5	-35	-9.4	0	0	5	21.9	12.5	3.5
NM:Spastic diparesis, paraparesis	Male	2	1	7	16.384	83.8	58.6	7	3.158333333	3.921568627	1.24	74	0	-21.31	0	-4	-70	-44.4	2.5	-2.5	40	-13.1	10	6
NM:Spastic diparesis, paraparesis	Male	2	2	7	15.40274	85.9	63.8	3.5	3.622222222	5	0.96	64	-10	-31.31	10	6	-30	-4.4	5	-5	40	-13.1	10	6
NM:Spastic diparesis, paraparesis	Male	3	3	11	15.97284	77.5	65.15	1	3.2	3.444444444	0.86	65	0	-21.31	0	-4	-40	-14.4	10	-10	47.5	-20.6	20	-4
NM:Spastic diparesis, paraparesis	Female	1	1	6	15.53979	103.1	79	6.5	3.557142857	3.764705882	0.9	80	2.5	-18.81	10	6	-60	-34.4	0	0	55	-28.1	15	1
NM:Spastic diparesis, paraparesis	Male	3	1	14	15.82605	52.3	71.45	1	3.4	2.431372549	0.29	45	2.5	-18.81	-2.5	-6.5	-80	-54.4	0	0	50	-23.1	22.5	-6.5
NM:Spastic diparesis, paraparesis	Male	2	1	13	22.79977	68.55	78.1	2	3.177777778	3.843137255	0.91	69	2.5	-18.81	0	-4	-80	-54.4	5	-5	42.5	-15.6	17.5	-1.5
NM:Spastic hemiparesis (Right)	Female	1	2	10	15.31793	100.6	79	5	1.507142857	4.6875	1.17	86	7.5	-13.81	10	6	-30	-4.4	0	0	45	-18.1	22.5	-6.5
NM:Spastic hemiparesis (Left)	Female	1	2	9	20.10372	93.15	99.4	8	1.327777778	4.960784314	1	100	5	-16.31	10	6	-30	-4.4	0	0	7.5	19.4	10	6
NM:Spastic diparesis, paraparesis	Male	1	1	13	18.16483	72.45	64.2	7	0.416666667	4.568627451	1.11	92	5	-16.31	-3.75	-7.75	-52.5	-26.9	0	0	27.5	-0.6	13.5	2.5
NM:Spastic quadraparesis	Male	3	2	13	16.88019	62.95	53.5	3	0.877777778	4.68627451	0.51	53	2.5	-18.81	-5	-9	-80	-54.4	5	-5	70	-43.1	17.5	-1.5
NM:Spastic hemiparesis (Left)	Male	1	1	15	18.21248	90.6	89.6	5.5	2.711111111	4.1875	1.11	90	2.5	-18.81	2.5	-1.5	-67.5	-41.9	0	0	10	16.9	17.5	-1.5
NM:Spastic hemiparesis (Left)	Female	1	1	11	22.51271	83.25	79.25	5	1.711111111	4.588235294	1.06	87	5	-16.31	2.5	-1.5	-35	-9.4	0	0	25	1.9	15	1
NM:Spastic diparesis, paraparesis	Female	1	1	12	15.96557	77.25	73.95	8	1.88125	4.745098039	1.47	90	7.5	-13.81	0	-4	-45	-19.4	0	0	60	-33.1	25	-9
NM:Spastic diparesis, paraparesis	Male	2	1	10	14.44504	73.55	73.65	6	1.775	3.770833333	0.94	70	12.5	-8.81	0	-4	-65	-39.4	7.5	-7.5	20	6.9	12.5	3.5
NM:Spastic diparesis, paraparesis	Male	2	2	7	15.52135	68.45	78.75	3	2.816666667	3.882352941	0.85	67	0	-21.31	0	-4	-30	-4.4	0	0	40	-13.1	17.5	-1.5
NM:Spastic hemiparesis (Left)	Female	2	1	6	14.26873	106.9	86.1	6.5	0.375	4.509803922	0.87	82	15	-6.31	5	1	-5	20.6	0	0	5	21.9	12.5	3.5
NM:Spastic hemiparesis (Right)	Female	1	1	10	14.30796	97.85	91.85	7.5	0.983333333	4.392156863	1.03	88	5	-16.31	5	1	-40	-14.4	0	0	25	1.9	20	-4
NM:Spastic diparesis, paraparesis	Female	2	2	6	13.19634	77.45	79.9	4	3.8	2.764705882	0.87	69	5	-16.31	10	6	-77.5	-51.9	2.5	-2.5	37.5	-10.6	13.5	2.5
NM:Spastic hemiparesis (Right)	Male	1	1	17	15.88613	100.55	84.55	7.5	2.125	4.577777778	0.94	88	0	-21.31	5	1	-20	5.6	0	0	-25	51.9	22.5	-6.5
NM:Spastic hemiparesis (Right)	Female	1	1	13	14.22209	84.9	82.15	7	1.425	4.705882353	1.17	82	7.5	-13.81	-2.5	-6.5	-30	-4.4	5	-5	25	1.9	35	-19
NM:Spastic hemiparesis (Right)	Female	2	1	10	14.62995	84.45	69.15	7.5	1.766666667	3.156862745	0.76	79	5	-16.31	0	-4	-35	-9.4	0	0	35	-8.1	22.5	-6.5
NM:Spastic diparesis, paraparesis	Female	1	2	7	15.16052	76.8	73.75	8	0.4	4.941176471	0.93	82	0	-21.31	5	1	-90	-64.4	0	0	30	-3.1	15	1
NM:Spastic hemiparesis (Right)	Female	1	1	5	14.14966	94.8	81.85	8	1.633333333	4.274509804	1.18	73	15	-6.31	10	6	-50	-24.4	0	0	20	6.9	12.5	3.5
NM:Spastic diparesis, paraparesis	Male	2	2	13	17.19374	109.75	93.1	7	0.983333333	4.784313725	1.3	90	0	-21.31	0	-4	-35	-9.4	5	-5	30	-3.1	17.5	-1.5
NM:Spastic hemiparesis (Right)	Female	1	1	10	14.1699	103.1	83.3	8	1.283333333	5	1.29	96	5	-16.31	7.5	3.5	-25	0.6	0	0	45	-18.1	12.5	3.5
NM:Spastic diparesis, paraparesis	Female	1	1	10	13.34163	100	75.35	7	1.866666667	4.784313725	1.36	90	5	-16.31	5	1	-30	-4.4	0	0	65	-38.1	20	-4
NM:Spastic hemiparesis (Left)	Male	1	1	12	16.82275	95.4	71.7	8.5	1.35	4.725490196	1.25	85	-2.5	-23.81	5	1	-65	-39.4	2.5	-2.5	65	-38.1	17.5	-1.5
NM:Spastic diparesis, paraparesis	Female	3	1	11	27.30136	88.05	74.3	1	2.235714286	3.705882353	1.27	63	-2.5	-23.81	7.5	3.5	-30	-4.4	0	0	10	16.9	20	-4
NM:Spastic diparesis, paraparesis	Female	3	2	9	13.54605	80.1	60.05	5.5	3.857142857	3.960784314	0.67	54	-2.5	-23.81	0	-4	-55	-29.4	2.5	-2.5	30	-3.1	15	1
NM:Spastic diparesis, paraparesis	Male	3	2	8	15.01352	72.7	57.9	2	3.8	3.098039216	0.8	53	-10	-31.31	-2.5	-6.5	-75	-49.4	5	-5	50	-23.1	20	-4
NM:Spastic diparesis, paraparesis	Male	2	1	7	14.20801	88.1	81.785	2	0.955555556	4.568627451	1	68	10	-11.31	10	6	-30	-4.4	0	0	67.5	-40.6	15	1
NM:Spastic diparesis, paraparesis	Male	3	1	8	20.0806	59.65	56.7	5	3.383333333	4.294117647	0.75	65	2.5	-18.81	0	-4	-40	-14.4	0	0	30	-3.1	12.5	3.5
NM:Spastic diparesis, paraparesis	Female	3	2	10	16.43384	67.05	60.8	1.5	3	2.215686275	0.35	54	-2.5	-23.81	2.5	-1.5	-75	-49.4	17.5	-17.5	27.5	-0.6	15	1
NM:Spastic diparesis, paraparesis	Female	1	1	11	14.23496	66.3	75.25	7	1	4.509803922	1.03	81	10	-11.31	5	1	-67.5	-41.9	0	0	60	-33.1	7.5	8.5
NM:Spastic diparesis, paraparesis	Female	2	3	10	17.95548	72.4	69.8	3.5	2	3.941176471	1.04	69	2.5	-18.81	2.5	-1.5	-30	-4.4	0	0	17.5	9.4	15	1
NM:Spastic diparesis, paraparesis	Male	1	2	7	18.34184	75.7	59.15	4.5	4.425	3.470588235	1.11	84	10	-11.31	5	1	-72.5	-46.9	2.5	-2.5	55	-28.1	-2.5	18.5
NM:Spastic quadraparesis	Male	3	1	6	15.23441	69.3	56.9	1	1.166666667	4.222222222	0.39	48	-7.5	-28.81	-5	-9	-45	-19.4	7.5	-7.5	80	-53.1	17.5	-1.5
NM:Spastic diparesis, paraparesis	Male	2	2	11	16.19999	61.6	67.15	3	2.5	3.882352941	0.5	65	12.5	-8.81	0	-4	-82.5	-56.9	10	-10	35	-8.1	20	-4
NM:Spastic diparesis, paraparesis	Female	2	3	17	17.55819	86.8	87.95	6.5	2.05	4.196078431	1.16	88	5	-16.31	-7.5	-11.5	-35	-9.4	0	0	40	-13.1	22.5	-6.5
NM:Spastic hemiparesis (Left)	Female	2	1	14	15.04363	83.8	89.4	6.5	0.833333333	4.549019608	1.32	82	5	-16.31	0	-4	-25	0.6	0	0	70	-43.1	20	-4
NM:Spastic diparesis, paraparesis	Male	1	1	16	17.32092	83.1	80.55	7	1.666666667	4.784313725	1.24	86	2.5	-18.81	-5	-9	-70	-44.4	0	0	30	-3.1	17.5	-1.5
NM:Spastic hemiparesis (Right)	Female	1	1	6	14.07394	94.15	84.45	7.5	1.742857143	4.68627451	0.99	82	10	-11.31	7.5	3.5	-30	-4.4	0	0	45	-18.1	12.5	3.5
NM:Spastic diparesis, paraparesis	Male	2	1	5	15.05416	82.5	55.25	4	3.022222222	3.875	0.84	66	-7.5	-28.81	10	6	-40	-14.4	5	-5	60	-33.1	20	-4
NM:Spastic diparesis, paraparesis	Male	3	1	12	24.37965	54	47.1	6.5	2.166666667	4.176470588	0.53	60	-10	-31.31	-17.5	-21.5	-67.5	-41.9	10	-10	35	-8.1	27.5	-11.5
NM:Spastic diparesis, paraparesis	Male	3	1	7	14.95751	68.25	63	4	0.833333333	3.647058824	0.66	60	-5	-26.31	-2.5	-6.5	-60	-34.4	5	-5	50	-23.1	15	1
NM:Spastic hemiparesis (Right)	Male	1	1	17	20.252	84.55	93.95	8.5	1.6	4.843137255	1.23	92	7.5	-13.81	2.5	-1.5	-57.5	-31.9	0	0	-17.5	44.4	20	-4
NM:Spastic hemiparesis (Right)	Female	1	1	4	16.21246	93.7	86.35	7	0.8	4.392156863	0.95	78	2.5	-18.81	7.5	3.5	-22.5	3.1	0	0	15	11.9	13.5	2.5
NM:Spastic hemiparesis (Left)	Male	1	1	9	13.0854	95.95	84.05	7	1.3	4.745098039	0.96	90	5	-16.31	0	-4	-55	-29.4	0	0	-32.5	59.4	17.5	-1.5
NM:Spastic hemiparesis (Left)	Female	1	1	13	18.37803	59.4	83.3	7	0.333333333	4.392156863	0.77	79	0	-21.31	0	-4	-50	-24.4	0	0	30	-3.1	15	1
NM:Spastic diparesis, paraparesis	Male	2	2	6	14.26201	75.6	85.75	5.5	0.833333333	4.176470588	0.97	67	2.5	-18.81	0	-4	-30	-4.4	7.5	-7.5	30	-3.1	17.5	-1.5
NM:Spastic hemiparesis (Left)	Female	1	1	9	13.30882	64.2	90.9	6	3.3	4.37254902	1.02	84	2.5	-18.81	-5	-9	-65	-39.4	0	0	27.5	-0.6	15	1
NM:Spastic diparesis, paraparesis	Female	2	1	14	24.30073	67.6	67.35	7	2	4.215686275	1.09	76	0	-21.31	15	11	-45	-19.4	0	0	35	-8.1	17.5	-1.5
NM:Spastic diparesis, paraparesis	Male	3	4	11	15.56537	63.6	63.4	2	1.333333333	3.352941176	0.86	55	-5	-26.31	-12.5	-16.5	-82.5	-56.9	0	0	67.5	-40.6	17.5	-1.5
NM:Spastic diparesis, paraparesis	Female	2	2	11	14.336	78.65	74.9	6.5	2.2	4.568627451	0.94	87	5	-16.31	0	-4	-55	-29.4	2.5	-2.5	50	-23.1	11	5
NM:Spastic diparesis, paraparesis	Male	3	1	9	14.38542	73.65	47.35	2	3.1	3.568627451	0.57	53	12.5	-8.81	-5	-9	-77.5	-51.9	0	0	40	-13.1	17.5	-1.5
NM:Spastic quadraparesis	Male	3	2	10	13.59197	51.7	61.05	1.5	3.533333333	3.588235294	0.21	56	0	-21.31	-20	-24	-80	-54.4	5	-5	62.5	-35.6	32.5	-16.5
NM:Spastic diparesis, paraparesis	Male	3	3	9	13.02068	77.85	78	5	1.4	3.764705882	0.4	56	10	-11.31	0	-4	-45	-19.4	2.5	-2.5	45	-18.1	12.5	3.5
NM:Spastic diparesis, paraparesis	Female	3	1	8	16.6497	72.85	69.05	2.5	3.4	3.588235294	0.81	55	-15	-36.31	-5	-9	-35	-9.4	12.5	-12.5	40	-13.1	22.5	-6.5
NM:Spastic hemiparesis (Right)	Female	2	3	13	20.15004	89.6	71	7	2	4.235294118	1.05	85	2.5	-18.81	2.5	-1.5	-30	-4.4	0	0	-5	31.9	17.5	-1.5
NM:Spastic hemiparesis (Left)	Male	1	1	8	16.45025	94.3	77.15	5.5	1.5	4.822222222	1.21	88	-2.5	-23.81	15	11	-15	10.6	0	0	35	-8.1	12.5	3.5
NM:Spastic diparesis, paraparesis	Male	2	1	18	23.43206	71.35	74.1	6	2.833333333	4.647058824	0.99	67	0	-21.31	5	1	-80	-54.4	2.5	-2.5	30	-3.1	20	-4
NM:Spastic hemiparesis (Right)	Male	1	2	6	13.59387	97.85	82.2	5.5	0	4.604166667	0.94	84	10	-11.31	5	1	-25	0.6	0	0	52.5	-25.6	20	-4
NM:Spastic diparesis, paraparesis	Male	2	1	12	21.61936	82.05	58.75	7	0.666666667	4.078431373	0.99	69	2.5	-18.81	5	1	-45	-19.4	0	0	-45	71.9	12.5	3.5
NM:Spastic hemiparesis (Right)	Female	1	1	14	19.38802	76	65.2	4.5	2.333333333	4.148148148	1.17	79	-10	-31.31	5	1	-77.5	-51.9	0	0	32.5	-5.6	15	1
NM:Spastic diparesis, paraparesis	Male	2	2	10	17.0477	74	74.4	3.5	0	4.098039216	1.08	65	15	-6.31	15	11	-40	-14.4	0	0	40	-13.1	20	-4
NM:Spastic diparesis, paraparesis	Male	1	1	8	13.63348	74.7	90.85	5.5	2	4.294117647	0.87	90	5	-16.31	5	1	-40	-14.4	0	0	10	16.9	10	6
NM:Spastic diparesis, paraparesis	Male	2	1	8	13.60947	73.3	76.05	4.5	2.6875	4.764705882	0.93	78	10	-11.31	0	-4	-70	-44.4	7.5	-7.5	30	-3.1	17.5	-1.5
NM:Spastic hemiparesis (Right)	Male	1	2	16	27.17391	91.25	102.7	10	0.9625	4.8125	1.25	100	7.5	-13.81	5	1	-30	-4.4	0	0	5	21.9	7.5	8.5
NM:Spastic diparesis, paraparesis	Female	2	1	6	11.52808	75	70.1	5.5	1.4	2.921568627	1.06	77	12.5	-8.81	5	1	-40	-14.4	0	0	32.5	-5.6	13.5	2.5
NM:Spastic hemiparesis (Left)	Female	1	2	4	10.85903	106.7	86.6	7.5	2	4.740740741	1.03	83	12.5	-8.81	10	6	-15	10.6	0	0	50	-23.1	17.5	-1.5
NM:Spastic diparesis, paraparesis	Female	3	2	9	17.70996	60.65	46.6	1	3.3	2.509803922	0.9	56	10	-11.31	-20	-24	-85	-59.4	15	-15	60	-33.1	17.5	-1.5
NM:Spastic hemiparesis (Right)	Female	1	1	7	12.21128	109.55	88.45	6	1.55	4.725490196	1.01	88	10	-11.31	0	-4	-20	5.6	0	0	62.5	-35.6	17.5	-1.5
NM:Spastic hemiparesis (Right)	Female	1	1	8	12.53035	90.45	85.4	8	1.35	4.725490196	0.9	88	12.5	-8.81	10	6	-30	-4.4	0	0	55	-28.1	15	1
NM:Spastic diparesis, paraparesis	Male	1	1	12	24.33673	87.45	86.4	6	0	4.431372549	1.08	90	0	-21.31	0	-4	-20	5.6	0	0	-15	41.9	20	-4
NM:Spastic diparesis, paraparesis	Female	2	1	15	18.26447	78.8	78.5	5	1	4.68627451	0.96	72	5	-16.31	10	6	-30	-4.4	0	0	20	6.9	12.5	3.5
NM:Spastic hemiparesis (Left)	Male	2	1	11	14.02702	81.35	78.9	5.5	0	4.622222222	0.99	90	5	-16.31	5	1	-60	-34.4	0	0	20	6.9	12.5	3.5
NM:Spastic hemiparesis (Left)	Female	2	1	18	16.45499	85	75.15	5.5	2.1	4.215686275	0.91	70	0	-21.31	7.5	3.5	-70	-44.4	5	-5	52.5	-25.6	15	1
NM:Spastic diparesis, paraparesis	Male	2	1	16	22.50573	72.55	70.35	4	1.333333333	4	0.98	74	7.5	-13.81	5	1	-30	-4.4	5	-5	0	26.9	12.5	3.5
NM:Spastic diparesis, paraparesis	Male	2	2	16	21.97519	98.45	79.9	4	3.1	4.549019608	1.07	81	5	-16.31	0	-4	-60	-34.4	2.5	-2.5	27.5	-0.6	15	1
NM:Spastic hemiparesis (Right)	Female	1	1	9	11.90466	97.15	86.15	7	2.166666667	4.745098039	1.46	90	12.5	-8.81	5	1	-35	-9.4	0	0	75	-48.1	25	-9
NM:Spastic hemiparesis (Right)	Male	2	1	14	18.82429	74.2	65.25	7.5	0.666666667	4.466666667	1.09	71	5	-16.31	-5	-9	-80	-54.4	5	-5	10	16.9	42.5	-26.5
NM:Spastic hemiparesis (Right)	Female	2	2	13	25.66311	79.6	75.85	5	0.833333333	3.901960784	1.19	73	5	-16.31	7.5	3.5	-40	-14.4	0	0	10	16.9	17.5	-1.5
NM:Spastic diparesis, paraparesis	Male	3	2	13	17.73161	49.9	77.65	2	3.666666667	2.843137255	0.53	59	0	-21.31	-10	-14	-40	-14.4	10	-10	30	-3.1	27.5	-11.5
NM:Spastic hemiparesis (Left)	Male	1	2	12	19.28078	83.5	82.1	6.5	3.1	4.823529412	1.02	84	0	-21.31	0	-4	-30	-4.4	2.5	-2.5	32.5	-5.6	10	6
NM:Spastic hemiparesis (Right)	Male	1	2	13	16.88466	85.3	103.25	7	1.333333333	4.843137255	1.01	90	7.5	-13.81	0	-4	-40	-14.4	0	0	-10	36.9	12.5	3.5
NM:Spastic quadraparesis	Male	3	4	8	13.71964	64.8	63.1	2	4.4	2.476190476	0.42	56	-10	-31.31	-5	-9	-70	-44.4	20	-20	62.5	-35.6	20	-4
NM:Spastic hemiparesis (Right)	Female	2	3	16	29.76724	61.25	57.55	4.5	1.666666667	3.529411765	0.79	68	2.5	-18.81	7.5	3.5	-35	-9.4	0	0	50	-23.1	17.5	-1.5
NM:Spastic hemiparesis (Left)	Male	1	1	12	20.31152	96.15	94.65	8.5	2.6	4.549019608	1.16	100	2.5	-18.81	0	-4	-75	-49.4	0	0	30	-3.1	15	1
NM:Spastic hemiparesis (Left)	Male	1	1	13	18.35938	95.3	87.95	7.5	1.9	4.882352941	1.05	90	0	-21.31	2.5	-1.5	-40	-14.4	0	0	10	16.9	10	6
NM:Spastic diparesis, paraparesis	Male	2	1	13	16.01929	57.55	54.2	3.5	4.066666667	3.62745098	0.27	60	5	-16.31	-7.5	-11.5	-80	-54.4	7.5	-7.5	22.5	4.4	25	-9
NM:Spastic hemiparesis (Right)	Male	1	1	14	15.33531	85.5	66.4	6	2.133333333	4.490196078	1.13	92	7.5	-13.81	7.5	3.5	-40	-14.4	5	-5	45	-18.1	22.5	-6.5
NM:Spastic hemiparesis (Right)	Female	2	2	16	25.08855	84.55	61.95	5	2.6	4.392156863	0.96	85	2.5	-18.81	5	1	-25	0.6	0	0	10	16.9	12.5	3.5
NM:Spastic hemiparesis (Left)	Female	1	1	10	20.63083	92.25	68.8	7.5	0.666666667	4.568627451	1	88	2.5	-18.81	10	6	-15	10.6	0	0	80	-53.1	25	-9
NM:Spastic diparesis, paraparesis	Female	1	1	8	15.56327	90.7	92.95	4	0.166666667	4	1.17	89	10	-11.31	2.5	-1.5	-42.5	-16.9	0	0	30	-3.1	15	1
NM:Spastic hemiparesis (Right)	Female	1	1	17	18.8798	83.7	86.45	5	0.166666667	4.862745098	0.94	83	2.5	-18.81	0	-4	-22.5	3.1	0	0	15	11.9	25	-9
NM:Spastic diparesis, paraparesis	Male	2	2	8	18.14103	76.2	81.05	6.5	2.95	4.588235294	0.97	82	2.5	-18.81	10	6	-40	-14.4	5	-5	70	-43.1	20	-4
NM:Spastic hemiparesis (Left)	Female	1	1	5	16.54453	92.3	68.95	5.5	2.4	4.0625	1.09	74	0	-21.31	2.5	-1.5	-32.5	-6.9	0	0	45	-18.1	15	1
NM:Spastic hemiparesis (Left)	Male	1	1	17	18.62183	102.75	83.85	7.5	0.5	3.803921569	1.26	90	-2.5	-23.81	5	1	-45	-19.4	0	0	7.5	19.4	17.5	-1.5
NM:Spastic diparesis, paraparesis	Male	3	2	14	19.95669	58.3	62.25	2	1.4	4.925925926	0.55	54	0	-21.31	-17.5	-21.5	-45	-19.4	5	-5	50	-23.1	25	-9
NM:Spastic hemiparesis (Left)	Male	1	1	10	16.19692	87.85	81.75	5.5	2.166666667	4.607843137	1.03	87	17.5	-3.81	7.5	3.5	-45	-19.4	0	0	55	-28.1	30	-14
NM:Spastic diparesis, paraparesis	Male	2	1	10	16.37336	91.4	67.9	6	4.6	4.215686275	1.12	79	10	-11.31	10	6	-70	-44.4	0	0	40	-13.1	12.5	3.5
NM:Spastic diparesis, paraparesis	Male	1	1	5	16.17411	82.55	69.2	4	0.833333333	4.529411765	0.79	79	5	-16.31	0	-4	-55	-29.4	12.5	-12.5	27.5	-0.6	12.5	3.5
NM:Spastic diparesis, paraparesis	Male	2	2	11	20.65089	73.9	61.8	3.5	2.166666667	4.117647059	0.79	67	-2.5	-23.81	-10	-14	-80	-54.4	10	-10	60	-33.1	12.5	3.5
NM:Spastic hemiparesis (Right)	Female	1	1	17	33.04498	75.85	68.75	8.5	2.333333333	4.68627451	1.08	86	0	-21.31	0	-4	-45	-19.4	0	0	45	-18.1	20	-4
NM:Spastic diparesis, paraparesis	Female	1	1	12	16.64276	85.25	77.25	5	1.666666667	4.764705882	0.88	96	7.5	-13.81	0	-4	-77.5	-51.9	0	0	37.5	-10.6	22.5	-6.5
NM:Spastic diparesis, paraparesis	Male	3	2	15	21.82625	60.35	64.45	2	2.333333333	2.960784314	0.68	56	0	-21.31	-2.5	-6.5	-40	-14.4	10	-10	25	1.9	20	-4
NM:Spastic hemiparesis (Right)	Female	1	1	9	14.67944	103.8	75.5	9	1.333333333	5	1.06	100	12.5	-8.81	10	6	-25	0.6	0	0	30	-3.1	12.5	3.5
NM:Spastic hemiparesis (Right)	Male	2	1	9	15.50296	95.45	68.1	4.5	0.5	4.229166667	0.68	66	7.5	-13.81	0	-4	-30	-4.4	5	-5	-2.5	29.4	20	-4
NM:Spastic hemiparesis (Right)	Female	2	2	16	18.25483	65.25	69.85	5	3.65	4.208333333	0.82	66	-2.5	-23.81	2.5	-1.5	-45	-19.4	0	0	75	-48.1	17.5	-1.5
NM:Spastic hemiparesis (Left)	Female	2	3	17	22.98303	77.65	88.85	6.5	0.333333333	4.607843137	1.05	79	0	-21.31	0	-4	-50	-24.4	0	0	-20	46.9	22.5	-6.5
NM:Spastic hemiparesis (Right)	Female	1	1	12	17.58307	88.6	72.05	9.5	0	4.843137255	1.26	90	-7.5	-28.81	0	-4	-20	5.6	0	0	17.5	9.4	20	-4
NM:Spastic diparesis, paraparesis	Female	3	2	15	21.35208	64	54.7	3	2	4.078431373	0.6	56	-5	-26.31	-20	-24	-52.5	-26.9	5	-5	-5	31.9	20	-4
NM:Spastic diparesis, paraparesis	Male	2	1	15	19.59512	73.85	66.7	5	2.166666667	4.215686275	0.83	69	7.5	-13.81	12.5	8.5	-55	-29.4	5	-5	5	21.9	22.5	-6.5
NM:Spastic diparesis, paraparesis	Male	2	2	8	21.28067	70.55	74.25	6	3.666666667	4.588235294	0.92	77	-2.5	-23.81	0	-4	-55	-29.4	5	-5	65	-38.1	12.5	3.5
NM:Spastic hemiparesis (Right)	Female	1	1	11	18.3709	100.5	101.7	6.5	0.833333333	4.725490196	1.33	92	2.5	-18.81	2.5	-1.5	-22.5	3.1	0	0	5	21.9	20	-4
NM:Spastic diparesis, paraparesis	Male	2	1	15	17.02557	93.05	75.55	5	3	4.31372549	0.59	66	-2.5	-23.81	0	-4	-65	-39.4	5	-5	10	16.9	20	-4
NM:Spastic diparesis, paraparesis	Male	1	3	15	20.09183	89.6	77	6	1.333333333	4.196078431	1.36	92	-10	-31.31	0	-4	-62.5	-36.9	0	0	45	-18.1	20	-4
NM:Spastic quadraparesis	Female	2	1	8	19.23469	82.4	77.65	6	2.5	4.490196078	0.999	78	12.5	-8.81	20	16	-30	-4.4	0	0	-22.5	49.4	6.25	9.75
NM:Spastic diparesis, paraparesis	Male	2	1	14	17.04592	57.35	44.8	2.5	2.333333333	3.745098039	0.72	67	2.5	-18.81	-25	-29	-87.5	-61.9	30	-30	32.5	-5.6	32.5	-16.5
NM:Spastic diparesis, paraparesis	Female	2	2	17	18.02	61.25	71.1	5.5	2.833333333	4.392156863	0.64	69	-7.5	-28.81	0	-4	-62.5	-36.9	5	-5	50	-23.1	17.5	-1.5
NM:Spastic hemiparesis (Right)	Male	1	2	11	15.37811	107.6	72.65	8.5	1.9	4.745098039	1.11	88	7.5	-13.81	2.5	-1.5	-25	0.6	0	0	32.5	-5.6	17.5	-1.5
NM:Spastic quadraparesis	Female	2	1	18	19.75366	58.95	71.25	3.5	2	4.803921569	1.11	69	15	-6.31	10	6	-55	-29.4	0	0	2.5	24.4	20	-4
NM:Spastic hemiparesis (Left)	Male	1	1	8	16.98597	88.9	80	6	2.55	4.588235294	0.82	87	5	-16.31	2.5	-1.5	-30	-4.4	0	0	15	11.9	8.75	7.25
NM:Spastic diparesis, paraparesis	Female	2	1	8	18.7574	93.7	75.7	6	0	4.074074074	1.07	89	10	-11.31	10	6	-17.5	8.1	0	0	10	16.9	15	1
NM:Spastic diparesis, paraparesis	Female	2	1	10	20.25941	73.55	73.85	8.5	1.5	4.235294118	0.97	60	-2.5	-23.81	10	6	-32.5	-6.9	2.5	-2.5	30	-3.1	13.75	2.25
NM:Spastic diparesis, paraparesis	Male	3	1	16	16.79269	57.45	64.5	2.5	1.5	3.62745098	0.6	56	15	-6.31	5	1	-60	-34.4	0	0	10	16.9	15	1
NM:Spastic diparesis, paraparesis	Female	3	2	12	11.86726	59.8	57.15	3	4.425	2.823529412	0.58	56	5	-16.31	-7.5	-11.5	-50	-24.4	0	0	15	11.9	27.5	-11.5
NM:Spastic diparesis, paraparesis	Male	2	2	14	19.7777	75.65	71.95	7	2.9	4.529411765	0.95	73	-2.5	-23.81	0	-4	-45	-19.4	7.5	-7.5	45	-18.1	27.5	-11.5
NM:Spastic hemiparesis (Left)	Male	1	1	17	16.29388	89.45	84.35	6	1.833333333	4.705882353	1.09	92	5	-16.31	0	-4	-27.5	-1.9	0	0	17.5	9.4	27.5	-11.5
NM:Spastic diparesis, paraparesis	Female	2	2	14	18.20635	77.9	78.15	7	0.333333333	4.725490196	1.16	83	-10	-31.31	2.5	-1.5	-37.5	-11.9	0	0	25	1.9	25	-9
NM:Spastic hemiparesis (Left)	Female	2	1	10	13.01161	105.2	77.1	5	1.666666667	4.745098039	1.21	81	7.5	-13.81	5	1	-35	-9.4	0	0	30	-3.1	22.5	-6.5
NM:Spastic diparesis, paraparesis	Female	2	2	9	15.39773	91.65	77.45	5	3.65	4.333333333	0.89	69	15	-6.31	5	1	-25	0.6	0	0	57.5	-30.6	12.5	3.5
NM:Spastic diparesis, paraparesis	Male	2	2	7	15.13711	74.35	69.8	5.5	3	3.941176471	0.75	73	-2.5	-23.81	2.5	-1.5	-55	-29.4	10	-10	55	-28.1	15	1
NM:Spastic diparesis, paraparesis	Male	2	1	14	18.22195	65.95	67.95	5	2	4.117647059	0.8	79	7.5	-13.81	-10	-14	-55	-29.4	0	0	45	-18.1	20	-4
NM:Spastic diparesis, paraparesis	Male	3	1	16	20.47125	62.7	68.05	3	4.3	3.666666667	0.51	56	2.5	-18.81	-17.5	-21.5	-90	-64.4	15	-15	-15	41.9	10	6
NM:Spastic diparesis, paraparesis	Female	3	1	9	12.44373	63.85	54.05	4	3.75	3.274509804	0.74	53	0	-21.31	-17.5	-21.5	-55	-29.4	7.5	-7.5	2.5	24.4	17.5	-1.5
NM:Spastic diparesis, paraparesis	Female	3	1	17	16.73323	86.2	66.55	3	4.2	3.215686275	0.5	64	2.5	-18.81	2.5	-1.5	-95	-69.4	25	-25	22.5	4.4	25	-9
NM:Spastic diparesis, paraparesis	Male	1	2	9	19.03193	95.6	66.65	4	2.4	4.31372549	1.27	83	12.5	-8.81	2.5	-1.5	-35	-9.4	0	0	55	-28.1	10	6
NM:Spastic diparesis, paraparesis	Female	1	1	12	21.85514	80.35	81.55	6.5	1.4	4.294117647	1.06	84	2.5	-18.81	2.5	-1.5	-65	-39.4	0	0	20	6.9	12.5	3.5
NM:Spastic diparesis, paraparesis	Male	2	3	13	16.99378	85.1	59.25	6	3	4.843137255	0.82	74	-38.75	-60.06	-6.25	-10.25	-75	-49.4	0	0	-12.5	39.4	15	1
NM:Spastic diparesis, paraparesis	Male	2	1	13	26.98077	68.65	72.55	3	2	3.725490196	1.01	64	2.5	-18.81	10	6	-30	-4.4	0	0	12.5	14.4	17.5	-1.5
NM:Spastic quadraparesis	Female	3	2	18	18.69098	55.55	65.45	4	2.666666667	3.62745098	0.44	56	7.5	-13.81	0	-4	-47.5	-21.9	0	0	15	11.9	25	-9
NM:Spastic diparesis, paraparesis	Male	3	2	17	9.583153	63.3	59.1	4	1.666666667	4.137254902	0.75	56	20	-1.31	-7.5	-11.5	-75	-49.4	0	0	42.5	-15.6	27.5	-11.5
NM:Spastic hemiparesis (Right)	Female	1	1	14	20.42936	88.6	100.2	7.5	2	4.941176471	1.08	90	7.5	-13.81	5	1	-25	0.6	0	0	15	11.9	17.5	-1.5
NM:Spastic hemiparesis (Right)	Male	2	1	13	14.64691	84.95	71.45	5.5	0.833333333	4.549019608	0.79	77	0	-21.31	-5	-9	-30	-4.4	0	0	30	-3.1	25	-9
NM:Spastic hemiparesis (Right)	Female	1	1	5	16.32859	87	85.6	6	0.666666667	4.549019608	1.14	78	7.5	-13.81	7.5	3.5	-20	5.6	0	0	10	16.9	10	6
NM:Spastic diparesis, paraparesis	Female	2	2	8	18.89339	72.05	70.1	5	1.666666667	3.529411765	1.1	67	0	-21.31	0	-4	-40	-14.4	5	-5	45	-18.1	20	-4
NM:Spastic diparesis, paraparesis	Female	1	2	7	14.7836	97.2	72.6	6	3.8	4.803921569	0.97	86	15	-6.31	10	6	-40	-14.4	0	0	65	-38.1	12.5	3.5
NM:Spastic diparesis, paraparesis	Female	2	1	10	21.13418	82.55	90	4	1.666666667	4.411764706	0.71	80	2.5	-18.81	0	-4	-52.5	-26.9	2.5	-2.5	50	-23.1	17.5	-1.5
NM:Spastic diparesis, paraparesis	Female	2	1	13	23.48761	65.5	62.45	4	0.166666667	2.705882353	0.79	63	2.5	-18.81	-5	-9	-65	-39.4	0	0	15	11.9	34	-18
NM:Spastic diparesis, paraparesis	Male	2	2	13	24.85488	72.25	68.8	6	1	4.333333333	0.88	70	-22.5	-43.81	-8	-12	-82.5	-56.9	5	-5	-32.5	59.4	17.5	-1.5
NM:Spastic diparesis, paraparesis	Female	2	1	7	14.3121	73.85	75.95	4	3.9	4.607843137	0.8	66	-10	-31.31	7.5	3.5	-45	-19.4	5	-5	70	-43.1	22.5	-6.5
NM:Spastic hemiparesis (Right)	Female	1	1	11	14.32617	100.35	87.65	8	1.166666667	4.62745098	1.07	88	12.5	-8.81	7.5	3.5	-15	10.6	0	0	20	6.9	20	-4
NM:Spastic hemiparesis (Left)	Male	2	2	10	23.08607	76.85	72.8	4.5	1.666666667	4.31372549	1.22	76	7.5	-13.81	-2.5	-6.5	-45	-19.4	2.5	-2.5	32.5	-5.6	15	1
NM:Spastic hemiparesis (Left)	Male	2	3	8	14.34304	76.1	65.2	3	2.333333333	3.636363636	0.99	69	-5	-26.31	0	-4	-30	-4.4	0	0	32.5	-5.6	20	-4
NM:Spastic diparesis, paraparesis	Male	2	1	13	14.49615	80.45	74.3	4.5	3.166666667	4.541666667	0.82	76	5	-16.31	-6	-10	-77.5	-51.9	5	-5	25	1.9	27.5	-11.5
NM:Spastic diparesis, paraparesis	Female	1	1	11	20.53216	95.25	77.65	6	4	4.549019608	1.04	92	5	-16.31	5	1	-60	-34.4	0	0	5	21.9	12.5	3.5
NM:Spastic quadraparesis	Male	2	1	8	13.77785	80.3	55.85	4.5	3.133333333	3.764705882	0.95	68	-20	-41.31	5	1	-62.5	-36.9	0	0	30	-3.1	20	-4
NM:Spastic diparesis, paraparesis	Male	1	2	9	15.92066	98.7	82.65	4	0.166666667	4.411764706	0.99	78	-2.5	-23.81	5	1	-40	-14.4	5	-5	40	-13.1	10	6
NM:Spastic hemiparesis (Right)	Female	1	1	9	18.30083	84.8	78.4	8	3.9	4.3125	1.22	84	0	-21.31	5	1	-27.5	-1.9	0	0	60	-33.1	20	-4
NM:Spastic diparesis, paraparesis	Male	3	2	10	18.26731	54.3	70.45	3	0.833333333	3.705882353	0.61	56	5	-16.31	2.5	-1.5	-30	-4.4	5	-5	75	-48.1	25	-9
NM:Spastic hemiparesis (Right)	Female	1	1	12	21.33333	77.65	100	7	1.4	4.588235294	0.9	88	7.5	-13.81	10	6	-25	0.6	0	0	7.5	19.4	10	6
NM:Spastic diparesis, paraparesis	Male	3	1	8	17.41907	81.15	84.95	3	4.15	3.31372549	0.91	64	5	-16.31	10	6	-40	-14.4	7.5	-7.5	62.5	-35.6	17.5	-1.5
NM:Spastic hemiparesis (Right)	Female	2	1	12	17.09576	77.45	67.9	7	3.1	4.176470588	0.84	73	-5	-26.31	2.5	-1.5	-70	-44.4	7.5	-7.5	75	-48.1	17.5	-1.5
NM:Spastic diparesis, paraparesis	Male	2	2	6	14.41794	61.5	67.8	4	0.666666667	4.592592593	0.81	73	7.5	-13.81	-2.5	-6.5	-55	-29.4	7.5	-7.5	40	-13.1	10	6
NM:Spastic diparesis, paraparesis	Female	2	2	10	19.34246	96.4	63.3	9	0.5	4.490196078	1.41	80	-22.5	-43.81	0	-4	-25	0.6	0	0	22.5	4.4	22.5	-6.5
NM:Spastic diparesis, paraparesis	Male	3	1	14	20.9375	59.75	80.3	4.5	4	3.960784314	0.85	60	0	-21.31	5	1	-50	-24.4	0	0	0	26.9	30	-14
NM:Spastic diparesis, paraparesis	Male	2	1	15	14.02355	66	82.6	3	2	4.196078431	0.63	65	7.5	-13.81	-17.5	-21.5	-80	-54.4	10	-10	55	-28.1	30	-14
NM:Spastic hemiparesis (Right)	Male	2	1	17	27.27518	85.25	73.25	6.5	2.2	4.31372549	0.96	78	2.5	-18.81	10	6	-37.5	-11.9	2.5	-2.5	15	11.9	-5	21
NM:Spastic hemiparesis (Right)	Female	2	3	16	22.54277	80.8	72.85	4	1.5	2.833333333	0.51	61	2.5	-18.81	-5	-9	-50	-24.4	2.5	-2.5	37.5	-10.6	20	-4
NM:Spastic diparesis, paraparesis	Female	2	2	12	28.29224	71.95	75	5.5	3.2	4.647058824	1.2	74	0	-21.31	7.5	3.5	-52.5	-26.9	7.5	-7.5	30	-3.1	25	-9
NM:Spastic diparesis, paraparesis	Female	1	2	12	19.4187	110.55	87.2	10	1.8	4.901960784	1.09	100	7.5	-13.81	5	1	-40	-14.4	0	0	30	-3.1	17.5	-1.5
NM:Spastic diparesis, paraparesis	Female	2	1	9	12.35692	94.55	67.05	6.5	2.2	4.222222222	0.73	77	2.5	-18.81	5	1	-57.5	-31.9	12.5	-12.5	55	-28.1	15	1
NM:Spastic hemiparesis (Left)	Female	1	2	11	19.20067	89.85	74.7	8	2.3	4.921568627	0.96	92	10	-11.31	5	1	-25	0.6	0	0	30	-3.1	17.5	-1.5
NM:Spastic diparesis, paraparesis	Female	2	4	13	16.01304	101.9	74.9	6	0.166666667	4.235294118	0.76	87	2.5	-18.81	5	1	-65	-39.4	0	0	30	-3.1	25	-9
NM:Spastic diparesis, paraparesis	Female	3	1	12	16.37411	69.45	54.35	3.5	4.4	4.725490196	0.38	67	5	-16.31	-5	-9	-60	-34.4	30	-30	65	-38.1	27.5	-11.5
NM:Spastic hemiparesis (Left)	Female	1	2	8	14.01203	92.85	81.45	7	1.5	4.745098039	1.33	88	7.5	-13.81	5	1	-30	-4.4	0	0	-15	41.9	20	-4
NM:Spastic quadraparesis	Male	2	3	18	16.12887	70.55	68	4	1.166666667	4.607843137	0.54	68	15	-6.31	0	-4	-35	-9.4	5	-5	35	-8.1	20	-4
NM:Spastic hemiparesis (Right)	Female	1	2	11	21.40869	75.45	70.05	7.5	2	4.166666667	0.99	80	5	-16.31	0	-4	-50	-24.4	2.5	-2.5	40	-13.1	20	-4
NM:Spastic hemiparesis (Right)	Male	1	1	16	17.0068	79.8	80.55	8	0.666666667	4.725490196	1.07	96	0	-21.31	-6.25	-10.25	-75	-49.4	10	-10	7.5	19.4	32.5	-16.5
NM:Spastic hemiparesis (Right)	Female	1	3	9	19.822	82.45	69.95	5	2.666666667	4.058823529	1.24	81	10	-11.31	0	-4	-35	-9.4	0	0	-5	31.9	15	1
NM:Spastic diparesis, paraparesis	Male	1	2	8	15.04131	71.7	80.8	6	1.333333333	3.980392157	0.98	77	0	-21.31	0	-4	-50	-24.4	0	0	0	26.9	10	6
NM:Spastic diparesis, paraparesis	Male	2	1	12	21.0715	63.35	61.2	5	1.333333333	4.039215686	0.75	71	0	-21.31	-10	-14	-47.5	-21.9	10	-10	0	26.9	22.5	-6.5
NM:Spastic diparesis, paraparesis	Male	3	2	7	15.17517	69.35	57	2	4.1	2.764705882	0.78	54	0	-21.31	0	-4	-70	-44.4	10	-10	40	-13.1	10	6
NM:Spastic hemiparesis (Right)	Male	1	1	11	17.0496	98.25	92.2	5.5	1.8	4.68627451	1.1	88	10	-11.31	10	6	-25	0.6	0	0	40	-13.1	12.5	3.5
NM:Spastic diparesis, paraparesis	Female	2	1	14	18.39587	87.85	69.95	4.5	3.6	4.725490196	0.98	82	5	-16.31	5	1	-55	-29.4	0	0	30	-3.1	20	-4
NM:Spastic hemiparesis (Left)	Female	2	2	10	15.74372	88.65	72.3	7	0	4.098039216	1.02	81	7.5	-13.81	10	6	-25	0.6	0	0	50	-23.1	15	1
NM:Spastic diparesis, paraparesis	Male	1	1	9	16.69817	97.2	68.65	4.5	2.166666667	4.68627451	1.24	82	2.5	-18.81	10	6	-37.5	-11.9	0	0	27.5	-0.6	17.5	-1.5
NM:Spastic diparesis, paraparesis	Female	3	2	6	12.89415	64.6	62.6	2	3.9	2.823529412	0.66	57	2.5	-18.81	10	6	-40	-14.4	5	-5	62.5	-35.6	10	6
NM:Spastic diparesis, paraparesis	Male	3	1	11	20.64509	74.85	71.65	4.5	1.333333333	4.137254902	0.71	69	10	-11.31	12.5	8.5	-35	-9.4	0	0	37.5	-10.6	30	-14
NM:Spastic diparesis, paraparesis	Female	2	1	11	17.63081	89.7	62.05	5.5	3.6	4.137254902	1.17	70	-7.5	-28.81	-10	-14	-80	-54.4	10	-10	65	-38.1	37.5	-21.5
NM:Spastic hemiparesis (Left)	Female	1	2	12	17.10463	84.55	88.85	7	1.666666667	4.705882353	0.79	85	7.5	-13.81	2.5	-1.5	-30	-4.4	0	0	15	11.9	25	-9
NM:Spastic hemiparesis (Left)	Female	1	1	12	16.13281	94.6	96.1	7.5	0.666666667	4.725490196	1.22	88	10	-11.31	5	1	-40	-14.4	0	0	20	6.9	17.5	-1.5
NM:Spastic diparesis, paraparesis	Male	2	3	6	14.20668	89.25	61.6	4	3.183333333	4.666666667	0.78	68	-10	-31.31	0	-4	-50	-24.4	5	-5	60	-33.1	15	1
NM:Spastic diparesis, paraparesis	Male	2	1	15	15.34128	52.75	49	5.5	3.85	4.294117647	0.6	67	2.5	-18.81	-10	-14	-75	-49.4	10	-10	50	-23.1	20	-4
NM:Spastic diparesis, paraparesis	Female	2	2	16	15.76061	74.95	85.85	4	1.5	4.254901961	1.03	69	7.5	-13.81	0	-4	-50	-24.4	0	0	40	-13.1	20	-4
NM:Spastic diparesis, paraparesis	Female	2	2	15	23.70661	56.9	85.9	7	3.466666667	4.156862745	0.54	65	2.5	-18.81	0	-4	-72.5	-46.9	0	0	5	21.9	15	1
NM:Spastic diparesis, paraparesis	Male	2	2	12	19.67285	101.35	74.55	3	2.833333333	4.450980392	1.16	72	7.5	-13.81	5	1	-47.5	-21.9	10	-10	45	-18.1	30	-14
NM:Spastic hemiparesis (Right)	Female	1	1	9	14.747	104.3	81.5	7.5	0	4.705882353	1.05	88	12.5	-8.81	10	6	-30	-4.4	0	0	27.5	-0.6	20	-4
NM:Spastic diparesis, paraparesis	Male	2	1	12	13.57132	99.5	82.65	4.5	3.1	3.882352941	0.88	70	15	-6.31	15	11	-67.5	-41.9	2.5	-2.5	25	1.9	12.5	3.5
NM:Spastic hemiparesis (Left)	Male	2	1	6	16.21588	90.15	68.9	5	1.8	3.941176471	0.91	78	10	-11.31	10	6	-22.5	3.1	0	0	7.5	19.4	15	1
NM:Spastic hemiparesis (Right)	Male	1	2	6	14.15094	87.15	79.8	7	2.5	4.941176471	0.78	78	10	-11.31	7.5	3.5	-32.5	-6.9	0	0	15	11.9	20	-4
NM:Spastic hemiparesis (Left)	Male	1	1	12	16.66362	89.85	99.55	7.5	1.333333333	4.745098039	1.19	88	10	-11.31	2.5	-1.5	-30	-4.4	0	0	0	26.9	17.5	-1.5
NM:Spastic diparesis, paraparesis	Male	2	1	8	13.01057	76.1	57.7	4.5	2.875	4	1.2	82	2.5	-18.81	-2.5	-6.5	-55	-29.4	7.5	-7.5	55	-28.1	15	1
NM:Spastic hemiparesis (Left)	Male	1	1	14	18.82506	96.35	106.6	6.5	0.666666667	4.647058824	1.03	90	7.5	-13.81	10	6	-40	-14.4	0	0	7.5	19.4	22.5	-6.5
NM:Spastic diparesis, paraparesis	Female	3	1	8	19.8732	50.1	68.8	3.5	3	4.074074074	0.09	55	-12.5	-33.81	-6.25	-10.25	-77.5	-51.9	10	-10	-30	56.9	15	1
NM:Spastic diparesis, paraparesis	Female	2	1	12	24.87224	65.65	67	4	3	3.62745098	0.65	64	-17.5	-38.81	0	-4	-70	-44.4	20	-20	40	-13.1	17.5	-1.5
NM:Spastic hemiparesis (Left)	Male	1	2	4	14.7045	86.15	79.7	6	3.1	4.098039216	1.39	78	7.5	-13.81	20	16	-30	-4.4	0	0	15	11.9	12.5	3.5
NM:Spastic diparesis, paraparesis	Female	1	1	5	14.46942	100.4	64.15	5	3.5	4.431372549	0.86	72	2.5	-18.81	5	1	-35	-9.4	20	-20	72.5	-45.6	15	1
NM:Spastic diparesis, paraparesis	Male	2	3	9	14.6466	69.4	59.1	4	2	3.568627451	0.84	70	5	-16.31	2.5	-1.5	-45	-19.4	20	-20	40	-13.1	17.5	-1.5
NM:Spastic diparesis, paraparesis	Male	2	1	9	17.25875	85.2	89.8	5	2.925	3.666666667	0.76	70	-5	-26.31	5	1	-60	-34.4	15	-15	15	11.9	13.5	2.5
NM:Spastic diparesis, paraparesis	Male	2	1	8	14.656	94.6	85.1	8	1	4.176470588	1.37	79	-7.5	-28.81	15	11	-37.5	-11.9	0	0	25	1.9	17.5	-1.5
NM:Spastic diparesis, paraparesis	Male	2	1	15	21.19793	111.1	74.4	4.5	0.666666667	4.392156863	1.23	73	10	-11.31	10	6	-40	-14.4	10	-10	35	-8.1	17.5	-1.5
NM:Spastic hemiparesis (Right)	Male	2	2	13	12.72655	90	81.35	5.5	1.666666667	4.529411765	0.87	77	2.5	-18.81	2.5	-1.5	-50	-24.4	5	-5	20	6.9	20	-4
NM:Spastic hemiparesis (Left)	Female	1	1	17	31.52565	84.3	85.2	6	0	4.450980392	1.06	79	-5	-26.31	5	1	-55	-29.4	5	-5	15	11.9	20	-4
NM:Spastic hemiparesis (Right)	Male	1	2	7	18.62238	87.45	63.2	5.5	1.333333333	4.294117647	1.11	84	-12.5	-33.81	7.5	3.5	-30	-4.4	0	0	10	16.9	20	-4
NM:Spastic hemiparesis (Right)	Male	2	3	6	15.29142	82.75	88.3	5	1	3.4375	0.92	73	0	-21.31	10	6	-25	0.6	0	0	-40	66.9	20	-4
NM:Spastic hemiparesis (Right)	Male	2	2	7	14.31395	85.2	61.75	4	2.5	2	0.86	65	-2.5	-23.81	7.5	3.5	-35	-9.4	0	0	30	-3.1	20	-4
NM:Spastic hemiparesis (Right)	Male	1	2	7	13.24574	109.45	92.05	6.5	1	4.784313725	1.06	86	7.5	-13.81	10	6	-20	5.6	0	0	20	6.9	12.5	3.5
NM:Spastic hemiparesis (Left)	Female	1	1	7	14.66919	99.45	87.2	8	1.8	4.875	0.96	92	10	-11.31	5	1	-10	15.6	0	0	47.5	-20.6	12.5	3.5
NM:Spastic hemiparesis (Right)	Male	1	1	8	16.1247	82.9	91.9	7	2	4.843137255	0.9	85	7.5	-13.81	7.5	3.5	-30	-4.4	0	0	0	26.9	20	-4
NM:Spastic quadraparesis	Male	3	1	11	20.544	67.4	63.65	2.5	3	3.078431373	0.58	54	5	-16.31	-17.5	-21.5	-60	-34.4	20	-20	60	-33.1	32.5	-16.5
NM:Spastic diparesis, paraparesis	Male	3	1	9	20.24691	56.95	66.3	2	4.133333333	3.784313725	0.33	52	-5	-26.31	-2.5	-6.5	-70	-44.4	12.5	-12.5	30	-3.1	0	16
NM:Spastic hemiparesis (Right)	Male	1	1	6	15.12994	104.8	87.85	7.5	2.8	4.450980392	1	88	5	-16.31	12.5	8.5	-37.5	-11.9	2.5	-2.5	35	-8.1	20	-4
NM:Spastic diparesis, paraparesis	Female	3	2	9	18.40592	63.95	63.55	3	3.55	3.254901961	0.47	53	15	-6.31	5	1	-47.5	-21.9	10	-10	50	-23.1	17.5	-1.5
NM:Spastic diparesis, paraparesis	Male	2	3	15	19.23916	78.45	62.65	5.5	2.666666667	4.607843137	1.04	75	10	-11.31	10	6	-30	-4.4	2.5	-2.5	12.5	14.4	2.5	13.5
NM:Spastic diparesis, paraparesis	Male	1	1	6	13.71642	94.55	82.95	5.5	2.65	4.62745098	0.94	77	7.5	-13.81	17.5	13.5	-37.5	-11.9	5	-5	50	-23.1	10	6
NM:Spastic diparesis, paraparesis	Male	2	1	11	10.901	86.05	74.55	5	3.383333333	4.215686275	0.9	68	2.5	-18.81	5	1	-45	-19.4	0	0	40	-13.1	12.5	3.5
NM:Spastic hemiparesis (Left)	Male	1	1	5	10.15599	85.4	72.85	6	2.3	4.509803922	0.84	80	2.5	-18.81	2.5	-1.5	-35	-9.4	0	0	25	1.9	15	1
NM:Spastic hemiparesis (Right)	Female	1	1	7	13.30509	104.9	72.8	7	2.1125	4.784313725	0.97	87	10	-11.31	20	16	-10	15.6	0	0	42.5	-15.6	12.5	3.5
NM:Spastic diparesis, paraparesis	Female	3	2	10	18.90359	66.05	63.25	3	1.066666667	3.31372549	0.57	55	10	-11.31	5	1	-30	-4.4	0	0	40	-13.1	15	1
NM:Spastic diparesis, paraparesis	Female	2	2	9	14.48728	80.25	62.9	3.5	4.65	4.235294118	0.84	72	-5	-26.31	-15	-19	-70	-44.4	12.5	-12.5	60	-33.1	20	-4
NM:Spastic diparesis, paraparesis	Female	2	2	9	15.27778	75.9	67.25	3	3.65	3.745098039	0.9	61	10	-11.31	0	-4	-55	-29.4	10	-10	75	-48.1	15	1
NM:Spastic diparesis, paraparesis	Male	2	1	17	17.68979	65	67.6	6	3.5	4.470588235	1.06	80	-2.5	-23.81	-15	-19	-70	-44.4	15	-15	35	-8.1	32.5	-16.5
NM:Spastic hemiparesis (Right)	Male	2	1	11	15.36351	77.15	71.3	5	0	4.431372549	1.06	82	7.5	-13.81	2.5	-1.5	-45	-19.4	0	0	5	21.9	20	-4
NM:Spastic diparesis, paraparesis	Female	3	2	10	16.3966	84.9	59.25	3	3.4	3.019607843	0.73	57	15	-6.31	-12.5	-16.5	-67.5	-41.9	20	-20	40	-13.1	15	1
NM:Spastic hemiparesis (Left)	Male	1	1	18	10.08192	84.5	63	7.5	1.5	4.941176471	1.08	88	-2.5	-23.81	2.5	-1.5	-50	-24.4	5	-5	27.5	-0.6	17.5	-1.5
NM:Spastic quadraparesis	Male	2	1	11	30.39475	51	57.35	3	1.166666667	3.431372549	0.71	64	-7.5	-28.81	0	-4	-57.5	-31.9	5	-5	15	11.9	12.5	3.5
NM:Spastic diparesis, paraparesis	Male	3	2	12	13.92905	84.45	52.35	3.5	2	3.196078431	0.71	65	0	-21.31	10	6	-35	-9.4	7.5	-7.5	60	-33.1	15	1
NM:Spastic diparesis, paraparesis	Female	2	1	17	22.79805	72.4	64.4	6.5	2.666666667	4.357142857	0.97	67	10	-11.31	-5	-9	-52.5	-26.9	7.5	-7.5	7.5	19.4	12.5	3.5
NM:Spastic hemiparesis (Left)	Female	1	2	16	18.40045	90.25	64.05	7	2	4.588235294	0.92	90	0	-21.31	0	-4	-42.5	-16.9	0	0	42.5	-15.6	12.5	3.5
NM:Spastic diparesis, paraparesis	Female	2	3	14	16.26081	104.1	84	6.5	2.633333333	4.764705882	0.77	69	-10	-31.31	2.5	-1.5	-40	-14.4	9	-9	27.5	-0.6	17.5	-1.5
NM:Spastic diparesis, paraparesis	Female	2	2	11	13.26531	71.8	60.5	4	2.6	3.607843137	0.75	64	12.5	-8.81	10	6	-42.5	-16.9	7.5	-7.5	55	-28.1	17.5	-1.5
NM:Spastic diparesis, paraparesis	Female	1	1	15	28.36744	106.7	78.2	6.5	2.9	4.137254902	0.9	74	-7.5	-28.81	15	11	-40	-14.4	0	0	17.5	9.4	25	-9
NM:Spastic diparesis, paraparesis	Female	2	3	11	28.3771	79.85	70.8	5.5	3.5	3.666666667	0.91	65	-10	-31.31	0	-4	-35	-9.4	0	0	-7.5	34.4	10	6
NM:Spastic diparesis, paraparesis	Male	2	1	15	15.81686	102.4	75.85	5	3.5	4.333333333	1.03	69	7.5	-13.81	0	-4	-45	-19.4	20	-20	10	16.9	30	-14
NM:Spastic diparesis, paraparesis	Male	3	2	14	26.73874	65	80.75	7	3.425	3.274509804	0.75	56	-5	-26.31	-7.5	-11.5	-50	-24.4	22.5	-22.5	-5	31.9	17.5	-1.5
NM:Spastic diparesis, paraparesis	Female	3	1	12	16.51833	56.95	56.5	4	2.275	3.705882353	0.34	52	-15	-36.31	-2.5	-6.5	-50	-24.4	2.5	-2.5	0	26.9	20	-4
NM:Spastic diparesis, paraparesis	Male	2	1	13	24.48711	88.3	65.35	3.5	2.666666667	3.941176471	0.85	67	0	-21.31	5	1	-52.5	-26.9	0	0	10	16.9	17.5	-1.5
